# Supplementary material for: Is Telemedicine in Primary Care a Good Option for Polish Patients with Visual Impairments Outside of a Pandemic?
Source: Int J Environ Res Public Health. 2022 May 24;19(11):6357. doi: 10.3390/ijerph19116357 (PMC9180207; doi:10.3390/ijerph19116357)
Supplement: Supplementary file 1 [file ijerph-19-06357-s001.zip]

Archive with 1 entries (1 files):
- ijerph-1658120-supplementary.pdf
